# Supplementary material for: The behaviour–performance continuum: how does individual variation in locomotor abilities relate to behaviour?
Source: Biol Rev Camb Philos Soc. 2025 Oct 28;101(1):486–518. doi: 10.1111/brv.70090 (PMC12783434; doi:10.1111/brv.70090)
Supplement: Supplementary file 1 — Data S1. R code to illustrate how to estimate the correlation between the phenotypic variation in a singly measured trait and the repeatable component of variation of another trait. [file BRV-101-486-s001.txt]

#this R code accompanies the publication entitled:
#The behaviour–performance continuum: how does individual variation in locomotor abilities relate to behaviour?
#by:
#Vincent Careau1,*, Paul Agnani1, Nicolas Bonin1 and Theodore Garland, Jr2.
#1Department of Biology, University of Ottawa, 30 Marie Curie, Ottawa, ON, K1N 6N5, Canada
#2Department of Evolution, Ecology, and Organismal Biology, University of California, 900 University Ave. Riverside, CA 92521, USA
#For questions about the code, please contact vcareau@uottawa.ca


rm(list=ls())
library(asreml)
par(mfrow=c(2,2))

dat<-read.table("CAREAU_et_al_Performance-Behaviour-Review Courtene Jones and Briffa (2023) data in long format.csv",sep=",",header=T,skip=12)

summary(dat)
dat$ID<-factor(dat$ID)
dat$DURATIONz <-scale(dat$DURATION^0.1)
hist(dat$DURATIONz)
dat$WTz       <-scale(dat$Wt)
dat$AVG.SPEEDz<-scale(dat$Four.lap.s)
dat$MAX.SPEEDz<-scale(dat$Fastest.lap.s)

plot(AVG.SPEEDz~WTz,dat)
plot(MAX.SPEEDz~WTz,dat)
plot(AVG.SPEEDz~MAX.SPEEDz,dat)

############ correlation between DURATIONz and AVG.SPEEDz #####################
#set up initial values to fix residual variance in AVG.SPEEDz to 0
temp<-asreml(cbind(DURATIONz,AVG.SPEEDz)~trait+
                                      at(trait,1):Occasion+
                                      at(trait,1):WTz,
          random=~corgh(trait):ID,
          residual=~units:diag(trait),
          data=dat,na.action=na.method(y="include",x="include"),
          start.values=T)
INIT<-temp$vparameters.table
INIT$Value[6]<-0.00001
INIT$Constraint[6]<-"F"

#run the model
m<-asreml(cbind(DURATIONz,AVG.SPEEDz)~trait+
                                      at(trait,1):Occasion+
                                      at(trait,1):WTz,
          random=~corgh(trait):ID,
          residual=~units:diag(trait),
          data=dat,na.action=na.method(y="include",x="include"),
          R.param=INIT)

summary(m)
#$varcomp
#                                               component  std.error   z.ratio bound %ch
#trait:ID!trait!AVG.SPEEDz:!trait!DURATIONz.cor 0.2351801 0.14016939  1.677828     U   0
#trait:ID!trait_DURATIONz                       0.5722911 0.12538526  4.564261     P   0
#trait:ID!trait_AVG.SPEEDz                      0.9999900 0.19999762  5.000009     P   0
#units:trait!R                                  1.0000000         NA        NA     F   0
#units:trait!trait_DURATIONz                    0.4344402 0.03256267 13.341664     P   0
#units:trait!trait_AVG.SPEEDz                   0.0000100         NA        NA     F   0
#
#the table above shows tat the rP-ind correlation is 0.235±0.140
