# Supplementary material for: The behaviour–performance continuum: how does individual variation in locomotor abilities relate to behaviour?
Source: Biol Rev Camb Philos Soc. 2025 Oct 28;101(1):486–518. doi: 10.1111/brv.70090 (PMC12783434; doi:10.1111/brv.70090)
Supplement: Supplementary file 2 — Data S2. Data set used to illustrate how to estimate the correlation between the phenotypic variation in a singly measured trait and the repeatable component of variation of another trait, from Courtene‐Jones & Briffa (2023). [file BRV-101-486-s002.csv]

This dataset comes from the following publication:
COURTENE-JONES, W. & BRIFFA, M. (2023). Boldness is not associated with dynamic performance capacity in hermit crabs. Biology Letters 19(7), 20230224.
which can be accessed here:
https://royalsocietypublishing.org/doi/suppl/10.1098/rsbl.2023.0224
The dataset was reshaped into a long format to allow estimating the correlation between the phenotypic variation in a singly measured trait and the repeatable component of variation of another trait.
Description of columns
	ID: Unique identifier for each hermit crab.
	Occasion: Observation number specific to each hermit crab, in a sequence of 1 � 8.
	DURATION: Duration of a startle responses recorded in seconds.
	Wt: Mass of each hermit crab (not including gastropod shell).
	Four.lap.s: Time taken to complete 4 laps of the raceway, recorded in seconds.
	Fastest.lap.s: Lap of the four completed with the shortest duration, recoded in seconds.
ID	Occasion	DURATION	Wt	Four.lap.s	Fastest.lap.s
C1	1	1	NA	NA	NA
C1	2	2	NA	NA	NA
C1	3	2	NA	NA	NA
C1	4	1	NA	NA	NA
C1	5	1	NA	NA	NA
C1	6	6	NA	NA	NA
C1	7	3	NA	NA	NA
C1	8	4	NA	NA	NA
C2	1	19	NA	NA	NA
C2	2	9	NA	NA	NA
C2	3	26	NA	NA	NA
C2	4	29	NA	NA	NA
C2	5	25	NA	NA	NA
C2	6	20	NA	NA	NA
C2	7	16	NA	NA	NA
C2	8	24	NA	NA	NA
C3	1	1	NA	NA	NA
C3	2	3	NA	NA	NA
C3	3	4	NA	NA	NA
C3	4	4	NA	NA	NA
C3	5	1	NA	NA	NA
C3	6	1	NA	NA	NA
C3	7	6	NA	NA	NA
C3	8	17	NA	NA	NA
C4	1	30	NA	NA	NA
C4	2	41	NA	NA	NA
C4	3	9	NA	NA	NA
C4	4	11	NA	NA	NA
C4	5	6	NA	NA	NA
C4	6	11	NA	NA	NA
C4	7	3	NA	NA	NA
C4	8	1	NA	NA	NA
C5	1	3	NA	NA	NA
C5	2	3	NA	NA	NA
C5	3	3	NA	NA	NA
C5	4	8	NA	NA	NA
C5	5	5	NA	NA	NA
C5	6	10	NA	NA	NA
C5	7	6	NA	NA	NA
C5	8	6	NA	NA	NA
C6	1	21	NA	NA	NA
C6	2	6	NA	NA	NA
C6	3	49	NA	NA	NA
C6	4	7	NA	NA	NA
C6	5	4	NA	NA	NA
C6	6	14	NA	NA	NA
C6	7	7	NA	NA	NA
C6	8	25	NA	NA	NA
C8	1	1	NA	NA	NA
C8	2	1	NA	NA	NA
C8	3	1	NA	NA	NA
C8	4	1	NA	NA	NA
C8	5	2	NA	NA	NA
C8	6	5	NA	NA	NA
C8	7	6	NA	NA	NA
C8	8	1	NA	NA	NA
C9	1	11	NA	NA	NA
C9	2	3	NA	NA	NA
C9	3	2	NA	NA	NA
C9	4	6	NA	NA	NA
C9	5	10	NA	NA	NA
C9	6	7	NA	NA	NA
C9	7	3	NA	NA	NA
C9	8	9	NA	NA	NA
C10	1	2	NA	NA	NA
C10	2	11	NA	NA	NA
C10	3	23	NA	NA	NA
C10	4	13	NA	NA	NA
C10	5	11	NA	NA	NA
C10	6	14	NA	NA	NA
C10	7	13	NA	NA	NA
C10	8	12	NA	NA	NA
C11	1	27	NA	NA	NA
C11	2	39	NA	NA	NA
C11	3	75	NA	NA	NA
C11	4	27	NA	NA	NA
C11	5	42	NA	NA	NA
C11	6	39	NA	NA	NA
C11	7	40	NA	NA	NA
C11	8	44	NA	NA	NA
C12	1	1	NA	NA	NA
C12	2	1	NA	NA	NA
C12	3	2	NA	NA	NA
C12	4	3	NA	NA	NA
C12	5	3	NA	NA	NA
C12	6	2	NA	NA	NA
C12	7	4	NA	NA	NA
C12	8	4	NA	NA	NA
C13	1	5	NA	NA	NA
C13	2	3	NA	NA	NA
C13	3	5	NA	NA	NA
C13	4	5	NA	NA	NA
C13	5	2	NA	NA	NA
C13	6	3	NA	NA	NA
C13	7	2	NA	NA	NA
C13	8	3	NA	NA	NA
C14	1	10	NA	NA	NA
C14	2	13	NA	NA	NA
C14	3	10	NA	NA	NA
C14	4	10	NA	NA	NA
C14	5	13	NA	NA	NA
C14	6	11	NA	NA	NA
C14	7	18	NA	NA	NA
C14	8	24	NA	NA	NA
C15	1	9	NA	NA	NA
C15	2	3	NA	NA	NA
C15	3	11	NA	NA	NA
C15	4	12	NA	NA	NA
C15	5	32	NA	NA	NA
C15	6	17	NA	NA	NA
C15	7	14	NA	NA	NA
C15	8	44	NA	NA	NA
C16	1	21	NA	NA	NA
C16	2	38	NA	NA	NA
C16	3	22	NA	NA	NA
C16	4	33	NA	NA	NA
C16	5	28	NA	NA	NA
C16	6	39	NA	NA	NA
C16	7	30	NA	NA	NA
C16	8	24	NA	NA	NA
C17	1	14	NA	NA	NA
C17	2	17	NA	NA	NA
C17	3	31	NA	NA	NA
C17	4	74	NA	NA	NA
C17	5	50	NA	NA	NA
C17	6	56	NA	NA	NA
C17	7	57	NA	NA	NA
C17	8	41	NA	NA	NA
C18	1	16	NA	NA	NA
C18	2	34	NA	NA	NA
C18	3	23	NA	NA	NA
C18	4	62	NA	NA	NA
C18	5	39	NA	NA	NA
C18	6	32	NA	NA	NA
C18	7	15	NA	NA	NA
C18	8	47	NA	NA	NA
C19	1	22	NA	NA	NA
C19	2	24	NA	NA	NA
C19	3	1	NA	NA	NA
C19	4	28	NA	NA	NA
C19	5	19	NA	NA	NA
C19	6	19	NA	NA	NA
C19	7	13	NA	NA	NA
C19	8	30	NA	NA	NA
C20	1	24	NA	NA	NA
C20	2	94	NA	NA	NA
C20	3	13	NA	NA	NA
C20	4	37	NA	NA	NA
C20	5	18	NA	NA	NA
C20	6	13	NA	NA	NA
C20	7	19	NA	NA	NA
C20	8	18	NA	NA	NA
C21	1	8	NA	NA	NA
C21	2	31	NA	NA	NA
C21	3	11	NA	NA	NA
C21	4	18	NA	NA	NA
C21	5	11	NA	NA	NA
C21	6	13	NA	NA	NA
C21	7	20	NA	NA	NA
C21	8	13	NA	NA	NA
C22	1	10	NA	NA	NA
C22	2	18	NA	NA	NA
C22	3	44	NA	NA	NA
C22	4	16	NA	NA	NA
C22	5	51	NA	NA	NA
C22	6	32	NA	NA	NA
C22	7	42	NA	NA	NA
C22	8	38	NA	NA	NA
C23	1	12	NA	NA	NA
C23	2	13	NA	NA	NA
C23	3	12	NA	NA	NA
C23	4	6	NA	NA	NA
C23	5	5	NA	NA	NA
C23	6	20	NA	NA	NA
C23	7	27	NA	NA	NA
C23	8	16	NA	NA	NA
C24	1	14	NA	NA	NA
C24	2	1	NA	NA	NA
C24	3	28	NA	NA	NA
C24	4	14	NA	NA	NA
C24	5	6	NA	NA	NA
C24	6	2	NA	NA	NA
C24	7	16	NA	NA	NA
C24	8	1	NA	NA	NA
C25	1	8	NA	NA	NA
C25	2	3	NA	NA	NA
C25	3	8	NA	NA	NA
C25	4	10	NA	NA	NA
C25	5	12	NA	NA	NA
C25	6	6	NA	NA	NA
C25	7	7	NA	NA	NA
C25	8	10	NA	NA	NA
C26	1	9	NA	NA	NA
C26	2	8	NA	NA	NA
C26	3	7	NA	NA	NA
C26	4	7	NA	NA	NA
C26	5	5	NA	NA	NA
C26	6	11	NA	NA	NA
C26	7	10	NA	NA	NA
C26	8	10	NA	NA	NA
C27	1	28	NA	NA	NA
C27	2	10	NA	NA	NA
C27	3	9	NA	NA	NA
C27	4	6	NA	NA	NA
C27	5	45	NA	NA	NA
C27	6	4	NA	NA	NA
C27	7	6	NA	NA	NA
C27	8	5	NA	NA	NA
C28	1	23	NA	NA	NA
C28	2	1	NA	NA	NA
C28	3	1	NA	NA	NA
C28	4	3	NA	NA	NA
C28	5	5	NA	NA	NA
C28	6	8	NA	NA	NA
C28	7	1	NA	NA	NA
C28	8	4	NA	NA	NA
C29	1	22	NA	NA	NA
C29	2	2	NA	NA	NA
C29	3	7	NA	NA	NA
C29	4	7	NA	NA	NA
C29	5	1	NA	NA	NA
C29	6	2	NA	NA	NA
C29	7	2	NA	NA	NA
C29	8	1	NA	NA	NA
C30	1	9	NA	NA	NA
C30	2	11	NA	NA	NA
C30	3	7	NA	NA	NA
C30	4	6	NA	NA	NA
C30	5	2	NA	NA	NA
C30	6	6	NA	NA	NA
C30	7	3	NA	NA	NA
C30	8	1	NA	NA	NA
C31	1	2	NA	NA	NA
C31	2	4	NA	NA	NA
C31	3	5	NA	NA	NA
C31	4	5	NA	NA	NA
C31	5	7	NA	NA	NA
C31	6	5	NA	NA	NA
C31	7	3	NA	NA	NA
C31	8	12	NA	NA	NA
C32	1	6	NA	NA	NA
C32	2	23	NA	NA	NA
C32	3	22	NA	NA	NA
C32	4	25	NA	NA	NA
C32	5	42	NA	NA	NA
C32	6	31	NA	NA	NA
C32	7	11	NA	NA	NA
C32	8	19	NA	NA	NA
C33	1	27	NA	NA	NA
C33	2	18	NA	NA	NA
C33	3	21	NA	NA	NA
C33	4	13	NA	NA	NA
C33	5	10	NA	NA	NA
C33	6	12	NA	NA	NA
C33	7	21	NA	NA	NA
C33	8	12	NA	NA	NA
C34	1	20	NA	NA	NA
C34	2	23	NA	NA	NA
C34	3	28	NA	NA	NA
C34	4	22	NA	NA	NA
C34	5	11	NA	NA	NA
C34	6	15	NA	NA	NA
C34	7	13	NA	NA	NA
C34	8	11	NA	NA	NA
C35	1	9	NA	NA	NA
C35	2	6	NA	NA	NA
C35	3	5	NA	NA	NA
C35	4	5	NA	NA	NA
C35	5	3	NA	NA	NA
C35	6	4	NA	NA	NA
C35	7	15	NA	NA	NA
C35	8	5	NA	NA	NA
C36	1	50	NA	NA	NA
C36	2	50	NA	NA	NA
C36	3	29	NA	NA	NA
C36	4	21	NA	NA	NA
C36	5	32	NA	NA	NA
C36	6	25	NA	NA	NA
C36	7	9	NA	NA	NA
C36	8	28	NA	NA	NA
C37	1	12	NA	NA	NA
C37	2	1	NA	NA	NA
C37	3	21	NA	NA	NA
C37	4	1	NA	NA	NA
C37	5	1	NA	NA	NA
C37	6	4	NA	NA	NA
C37	7	1	NA	NA	NA
C37	8	1	NA	NA	NA
C38	1	1	NA	NA	NA
C38	2	2	NA	NA	NA
C38	3	3	NA	NA	NA
C38	4	7	NA	NA	NA
C38	5	4	NA	NA	NA
C38	6	7	NA	NA	NA
C38	7	5	NA	NA	NA
C38	8	3	NA	NA	NA
C39	1	63	NA	NA	NA
C39	2	28	NA	NA	NA
C39	3	35	NA	NA	NA
C39	4	28	NA	NA	NA
C39	5	31	NA	NA	NA
C39	6	15	NA	NA	NA
C39	7	14	NA	NA	NA
C39	8	64	NA	NA	NA
C40	1	20	NA	NA	NA
C40	2	107	NA	NA	NA
C40	3	89	NA	NA	NA
C40	4	81	NA	NA	NA
C40	5	76	NA	NA	NA
C40	6	54	NA	NA	NA
C40	7	19	NA	NA	NA
C40	8	30	NA	NA	NA
C41	1	9	NA	NA	NA
C41	2	7	NA	NA	NA
C41	3	28	NA	NA	NA
C41	4	8	NA	NA	NA
C41	5	6	NA	NA	NA
C41	6	11	NA	NA	NA
C41	7	9	NA	NA	NA
C41	8	6	NA	NA	NA
C42	1	28	NA	NA	NA
C42	2	27	NA	NA	NA
C42	3	35	NA	NA	NA
C42	4	18	NA	NA	NA
C42	5	15	NA	NA	NA
C42	6	23	NA	NA	NA
C42	7	30	NA	NA	NA
C42	8	19	NA	NA	NA
C43	1	13	NA	NA	NA
C43	2	14	NA	NA	NA
C43	3	14	NA	NA	NA
C43	4	6	NA	NA	NA
C43	5	8	NA	NA	NA
C43	6	24	NA	NA	NA
C43	7	8	NA	NA	NA
C43	8	7	NA	NA	NA
C44	1	392	NA	NA	NA
C44	2	12	NA	NA	NA
C44	3	7	NA	NA	NA
C44	4	10	NA	NA	NA
C44	5	4	NA	NA	NA
C44	6	6	NA	NA	NA
C44	7	1	NA	NA	NA
C44	8	10	NA	NA	NA
C45	1	9	NA	NA	NA
C45	2	4	NA	NA	NA
C45	3	14	NA	NA	NA
C45	4	2	NA	NA	NA
C45	5	1	NA	NA	NA
C45	6	7	NA	NA	NA
C45	7	3	NA	NA	NA
C45	8	9	NA	NA	NA
C46	1	15	NA	NA	NA
C46	2	24	NA	NA	NA
C46	3	38	NA	NA	NA
C46	4	35	NA	NA	NA
C46	5	31	NA	NA	NA
C46	6	23	NA	NA	NA
C46	7	24	NA	NA	NA
C46	8	27	NA	NA	NA
C47	1	9	NA	NA	NA
C47	2	12	NA	NA	NA
C47	3	13	NA	NA	NA
C47	4	10	NA	NA	NA
C47	5	2	NA	NA	NA
C47	6	10	NA	NA	NA
C47	7	11	NA	NA	NA
C47	8	5	NA	NA	NA
C48	1	20	NA	NA	NA
C48	2	4	NA	NA	NA
C48	3	6	NA	NA	NA
C48	4	6	NA	NA	NA
C48	5	1	NA	NA	NA
C48	6	4	NA	NA	NA
C48	7	1	NA	NA	NA
C48	8	1	NA	NA	NA
C49	1	32	NA	NA	NA
C49	2	13	NA	NA	NA
C49	3	13	NA	NA	NA
C49	4	10	NA	NA	NA
C49	5	13	NA	NA	NA
C49	6	14	NA	NA	NA
C49	7	34	NA	NA	NA
C49	8	14	NA	NA	NA
C50	1	2	NA	NA	NA
C50	2	8	NA	NA	NA
C50	3	14	NA	NA	NA
C50	4	5	NA	NA	NA
C50	5	3	NA	NA	NA
C50	6	11	NA	NA	NA
C50	7	2	NA	NA	NA
C50	8	7	NA	NA	NA
C51	1	47	NA	NA	NA
C51	2	17	NA	NA	NA
C51	3	27	NA	NA	NA
C51	4	11	NA	NA	NA
C51	5	26	NA	NA	NA
C51	6	16	NA	NA	NA
C51	7	12	NA	NA	NA
C51	8	7	NA	NA	NA
C52	1	81	NA	NA	NA
C52	2	23	NA	NA	NA
C52	3	63	NA	NA	NA
C52	4	20	NA	NA	NA
C52	5	11	NA	NA	NA
C52	6	17	NA	NA	NA
C52	7	22	NA	NA	NA
C52	8	8	NA	NA	NA
C1	NA	NA	1.17	592	111
C2	NA	NA	0.77	1210	276
C3	NA	NA	0.69	988	232
C4	NA	NA	1.04	1560	368
C5	NA	NA	0.52	778	129
C6	NA	NA	0.85	1645	386
C8	NA	NA	0.53	553	85
C9	NA	NA	0.47	785	199
C10	NA	NA	1.14	899	182
C11	NA	NA	1.02	1262	279
C12	NA	NA	0.53	1297	263
C13	NA	NA	0.54	1452	321
C14	NA	NA	0.68	698	140
C15	NA	NA	0.89	923	187
C16	NA	NA	0.88	599	108
C17	NA	NA	1.22	806	163
C18	NA	NA	0.97	1240	280
C19	NA	NA	0.83	797	165
C20	NA	NA	1.08	853	171
C21	NA	NA	0.7	878	168
C22	NA	NA	0.63	673	118
C23	NA	NA	0.76	681	149
C24	NA	NA	0.79	717	145
C25	NA	NA	0.69	667	164
C26	NA	NA	0.58	1202	273
C27	NA	NA	0.89	712	150
C28	NA	NA	0.41	664	155
C29	NA	NA	0.45	729	134
C30	NA	NA	1.05	774	187
C31	NA	NA	0.79	752	139
C32	NA	NA	0.75	728	156
C33	NA	NA	0.76	981	219
C34	NA	NA	0.98	892	188
C35	NA	NA	0.7	794	171
C36	NA	NA	0.74	939	167
C37	NA	NA	1.48	489	79
C38	NA	NA	0.56	580	113
C39	NA	NA	1.41	904	167
C40	NA	NA	0.93	800	150
C41	NA	NA	0.57	921	179
C42	NA	NA	0.71	1182	241
C43	NA	NA	0.48	829	129
C44	NA	NA	1.05	1190	241
C45	NA	NA	0.46	607	170
C46	NA	NA	1	878	192
C47	NA	NA	1.03	863	175
C48	NA	NA	0.85	563	106
C49	NA	NA	0.69	1107	192
C50	NA	NA	0.43	1213	235
C51	NA	NA	0.46	1072	212
C52	NA	NA	0.52	1019	233
